# Supplementary material for: Mutational mechanisms of amplifications revealed by analysis of clustered rearrangements in breast cancers
Source: Ann Oncol. 2018 Sep 25;29(11):2223–31. doi: 10.1093/annonc/mdy404 (PMC6290883; doi:10.1093/annonc/mdy404)
Supplement: Supplementary Data [file mdy404_supp.zip]

Archive with 9 entries (8 files):
- mdy404-suppl_data/
- mdy404-suppl_data/mdy404_All_Main_Figures.pdf
- mdy404-suppl_data/mdy404_Supplementary_Table_3.docx
- mdy404-suppl_data/mdy404_Supplementary_Table_4.docx
- mdy404-suppl_data/mdy404_Online_Supplementary_Notes.docx
- mdy404-suppl_data/mdy404_Supplementary_Table_1.docx
- mdy404-suppl_data/mdy404_Supplementary_Table_2.docx
- mdy404-suppl_data/mdy404_Online_Methods_Supplementary_information.docx
- mdy404-suppl_data/mdy404_All_Supplementary.pdf
